# Supplementary material for: Eicosapentaenoic Acid Regulates Inflammatory Pathways through Modulation of Transcripts and miRNA in Adipose Tissue of Obese Mice
Source: Biomolecules. 2020 Sep 7;10(9):1292. doi: 10.3390/biom10091292 (PMC7564513; doi:10.3390/biom10091292)
Supplement: Supplementary file 1 [file biomolecules-10-01292-s001.zip]

Archive with 7 entries (7 files):
- Sup table 1.1.jpg
- Sup table 1.2.jpg
- Sup table 1.3.jpg
- Sup table 2.jpg
- Sup table 3.jpg
- Sup table 4.jpg
- Supplementary Tables.xls
