# Supplementary material for: Eicosapentaenoic Acid Regulates Inflammatory Pathways through Modulation of Transcripts and miRNA in Adipose Tissue of Obese Mice
Source: Biomolecules. 2020 Sep 7;10(9):1292. doi: 10.3390/biom10091292 (PMC7564513; doi:10.3390/biom10091292)
Supplement: Supplementary file 1 [file biomolecules-10-01292-s001.zip › Supplementary Tables.xls]

## Sheet: Supplementary Table 1
Name	HF - RPKM	HF-EPA - RPKM	Fold change	p value
Il1rn	30.57	2.00	0.07	0.0248
Zranb3	16.28	1.23	0.08	0.0293
Gdf3	8.85	0.73	0.08	0.0385
C5ar1	77.14	7.49	0.1	0.0172
Vsig8	35.72	3.71	0.1	0.0293
Tph2	34.02	3.58	0.11	0.0316
Slc37a2	50.03	5.68	0.11	0.0101
Emr1	89.13	10.15	0.11	0.0248
Card11	13.84	1.58	0.11	0.0276
Adam8	91.18	11.39	0.12	0.0172
Tlr8	10.44	1.38	0.13	0.0296
Ccl9	405.63	54.25	0.13	0.0196
Ccr5	22.7	3.09	0.14	0.0421
Fcgr1	27.68	3.81	0.14	0.0393
Ubd	594.54	84.44	0.14	0.0385
F7	31.46	4.48	0.14	0.0244
Clec12a	93.25	13.52	0.15	0.0316
Folr2	119.58	17.76	0.15	0.0248
Cd200r1	21.78	3.29	0.15	0.0173
5430435G22Rik	37.46	5.74	0.15	0.0298
Trac	17.66	2.71	0.15	0.0248
C3ar1	69.97	10.85	0.16	0.0196
Cpa3	3.86	0.61	0.16	0.0449
Atf3	63.62	10.23	0.16	0.0385
Cd180	27.4	4.42	0.16	0.0218
Lcp1	137.55	22.32	0.16	0.0293
Cadm1	12.36	2.01	0.16	0.0316
Stap1	24.1	3.95	0.16	0.0255
Rgs1	35.17	5.79	0.16	0.0248
Sel1l3	2.21	0.37	0.17	0.0385
Dcstamp	4.95	0.85	0.17	0.0438
Tlr1	13.17	2.28	0.17	0.0351
Ptafr	21.99	3.9	0.18	0.0283
Cd300lb	24.2	4.36	0.18	0.0355
Pltp	761.38	137.03	0.18	0.0298
Pik3ap1	24.87	4.48	0.18	0.0293
Nckap1l	57.78	10.42	0.18	0.0248
C1qb	640.39	115.65	0.18	0.0351
Trem2	254.8	46.3	0.18	0.0460
Hck	16.14	2.94	0.18	0.0438
Hpgds	19.88	3.65	0.18	0.0385
Cd68	559.19	102.69	0.18	0.0316
Cyth4	80.75	15.01	0.19	0.0293
Ccl6	527.41	98.98	0.19	0.0351
Lpxn	28.85	5.43	0.19	0.0316
Clec10a	203.82	38.62	0.19	0.0328
Blnk	45.81	8.74	0.19	0.0248
Lrrc25	46.64	8.92	0.19	0.0316
Milr1	8.15	1.58	0.19	0.0328
Tbxas1	41.8	8.2	0.2	0.0255
Ms4a7	80.87	15.89	0.2	0.0460
C1qc	445.18	88.07	0.2	0.0328
Tnip3	16.19	3.21	0.2	0.0385
Lgmn	319.99	64.00	0.2	0.0293
Slc11a1	61.19	12.28	0.2	0.0316
Gpr34	10.43	2.1	0.2	0.0458
Csf1r	139.04	28.39	0.2	0.0293
Cd48	46.75	9.63	0.21	0.0393
Cd300a	64.98	13.53	0.21	0.0316
Gpr65	7.54	1.57	0.21	0.0464
Slc25a13	3.07	0.64	0.21	0.0293
Tnfrsf11a	6.12	1.28	0.21	0.0385
Lgals3	2132.44	448.69	0.21	0.0377
Gatm	10.18	2.15	0.21	0.0328
Mafb	43.18	9.14	0.21	0.0458
Ptpn7	6.88	1.46	0.21	0.0420
Igsf6	25.58	5.42	0.21	0.0450
Evi2a	72.68	15.45	0.21	0.0466
Mrc1	47.11	10.06	0.21	0.0385
Nceh1	16.33	3.49	0.21	0.0451
Ms4a6d	30.99	6.67	0.22	0.0435
Myo1f	56.02	12.07	0.22	0.0351
Gm11709	28.93	6.25	0.22	0.0385
Tlr13	10.02	2.19	0.22	0.0377
Lat2	69.72	15.29	0.22	0.0439
Kcnn4	25.22	5.54	0.22	0.0293
Atp6v0d2	105.98	23.55	0.22	0.0316
Ifi30	174.42	39.15	0.22	0.0421
Hmga1-rs1	8.01	1.81	0.23	0.0460
Evi2b	21.9	4.95	0.23	0.0293
Gm21975	21.9	4.95	0.23	0.0293
Nfam1	18.29	4.15	0.23	0.0411
Cacna1d	2.07	0.47	0.23	0.0385
Lipa	111.29	25.36	0.23	0.0351
Dock2	30.5	6.97	0.23	0.0421
Arhgap25	46.64	10.72	0.23	0.0421
Dpep2	31.11	7.21	0.23	0.0385
Adcy7	29.43	6.95	0.24	0.0351
Cd84	78.71	18.59	0.24	0.0373
Qpct	24.92	5.9	0.24	0.0316
Fermt3	42.33	10.04	0.24	0.0316
Capg	378.71	90.32	0.24	0.0377
Itgam	27.9	6.72	0.24	0.0410
Pirb	69.95	16.91	0.24	0.0335
Snx20	13.36	3.24	0.24	0.0438
Laptm5	174.95	42.73	0.24	0.0316
Fcgr3	148.47	36.32	0.24	0.0449
Tpd52	48.37	11.93	0.25	0.0332
Ncf1	31.83	7.87	0.25	0.0460
Cotl1	237.66	59.05	0.25	0.0351
Cd53	90.66	22.62	0.25	0.0385
Apobr	23.1	5.78	0.25	0.0423
Itgb2	116.47	29.17	0.25	0.0385
Metrnl	101.59	25.63	0.25	0.0377
Arl11	23.53	5.94	0.25	0.0316
Mthfd2	16.02	4.08	0.25	0.0423
Mpeg1	144.87	36.97	0.26	0.0421
H2-DMb1	165.78	42.42	0.26	0.0458
Plau	66.13	17.06	0.26	0.0410
LOC100038947	8.43	2.18	0.26	0.0423
Clec4a3	43.51	11.29	0.26	0.0385
Pianp	13.33	3.47	0.26	0.0377
Susd3	16.99	4.43	0.26	0.0316
Gp49a	57.96	15.11	0.26	0.0385
Prune2	2.94	0.77	0.26	0.0328
Fcgr4	20.69	5.44	0.26	0.0316
Kcnj14	13.62	3.58	0.26	0.0431
Tlr7	5.47	1.44	0.26	0.0385
Syk	32.37	8.58	0.27	0.0385
P2ry6	27.67	7.34	0.27	0.0316
Sh3bp2	26.79	7.16	0.27	0.0351
Specc1	6.19	1.66	0.27	0.0414
Pik3r5	17.61	4.78	0.27	0.0385
Plekho2	48.62	13.22	0.27	0.0379
Ehd4	45.57	12.44	0.27	0.0385
Bcl2l11	4.89	1.34	0.27	0.0430
Lyz2	1895.94	524.15	0.28	0.0423
AF251705	92.8	26.1	0.28	0.0395
Cdt1	8.26	2.33	0.28	0.0421
Il10ra	20.24	5.72	0.28	0.0351
Msr1	16.49	4.67	0.28	0.0460
Pf4	171.08	48.53	0.28	0.0351
Dok2	54.35	15.46	0.28	0.0377
Naip2	4.61	1.32	0.29	0.0385
Plxnb2	31.38	8.97	0.29	0.0382
Cerk	33.88	9.69	0.29	0.0481
Tlr6	4.13	1.19	0.29	0.0460
Tpcn2	37.16	10.77	0.29	0.0460
Pak1	9.56	2.81	0.29	0.0435
Pycard	49.54	14.66	0.3	0.0385
Emp3	231.92	68.88	0.3	0.0385
Daglb	43.32	12.97	0.3	0.0456
Alox5ap	120.56	36.16	0.3	0.0473
Casp1	30.16	9.22	0.31	0.0385
Npl	12.3	3.88	0.32	0.0460
Myo1g	30.91	9.82	0.32	0.0460
M1ap	1.86	0.59	0.32	0.0421
Sema4d	10.65	3.47	0.33	0.0482
Irf5	49.26	16.37	0.33	0.0421
Tifa	10.8	3.59	0.33	0.0423
Man1c1	34.01	11.45	0.34	0.0451
Cmtm7	22.93	8.09	0.35	0.0460
AB124611	19.52	6.93	0.36	0.0460

## Sheet: Supplementary Table 2
Gene Name	RPKM HF	RPKM HF-EPA	Fold change	P value
Hnf1b	0.002	0.343	148.8	0.0460
Gjc3	0.002	0.024	15.07	0.0212
Slc35f2	0.002	0.019	11.8	0.0293
Als2cr11	0.002	0.018	10.9	0.0255

## Sheet: Supplementary Table 3
miRNA	RPKM HF	RPKM HF-EPA	Fold Change	p value
mmu-let-7a-1-3p	4.17	5.74	1.56	0.0088
mmu-let-7c-2-3p	4.17	5.74	1.56	0.0088
mmu-mir-345-3p	3.83	5.39	1.56	0.0139
mmu-mir-708-5p	9.06	9.63	1.26	0.0041
mmu-mir-203-3p	8.52	9.54	1.01	0.0110
mmu-mir-106b-5p	6.3	7.25	0.95	0.0027
mmu-mir-872-3p	6.89	7.81	0.92	0.0121
mmu-mir-101a-3p	7.47	8.38	0.91	0.0016
mmu-mir-101c	7.47	8.38	0.91	0.0016
mmu-mir-451a	11.46	12.33	0.87	0.0340
mmu-mir-345-5p	7.03	7.88	0.85	0.0008
mmu-mir-101b-3p	6.09	6.85	0.76	0.0232
mmu-mir-126-5p	11.91	12.67	0.76	0.0202
mmu-mir-1947-5p	3.34	4.09	0.74	0.0267
mmu-mir-145a-5p	13.48	14.2	0.72	0.0480
mmu-mir-145a-3p	8.15	8.86	0.71	0.0402
mmu-mir-744-3p	3.78	4.46	0.68	0.0485
mmu-mir-15a-5p	9.68	10.35	0.67	0.0037
mmu-mir-22-5p	7.91	8.56	0.66	0.0222
mmu-mir-10a-3p	5.15	5.79	0.64	0.0212
mmu-mir-143-3p	16.46	17.1	0.64	0.0040
mmu-mir-98-5p	10.32	10.95	0.62	0.0379
mmu-mir-29c-3p	8.59	9.19	0.6	0.0392
mmu-mir-30a-5p	11.26	11.85	0.59	0.0260
mmu-mir-154-5p	4.43	5.01	0.58	0.0180
mmu-mir-322-5p	10.81	11.36	0.55	0.0218
mmu-mir-210-3p	7.54	8.02	0.47	0.0235
mmu-mir-365-3p	11.09	11.54	0.45	0.0009
mmu-mir-30a-3p	10.93	11.34	0.41	0.0132
mmu-mir-148a-3p	13.93	14.32	0.39	0.0054
mmu-mir-29a-3p	13.67	14.00	0.33	0.0008

## Sheet: Supplementary Table 4
miRNA	RPKM HF	RPKM HF-EPA	Fold Change	p value
mmu-mir-125b-5p	14.16	13.82	-0.33	0.0226
mmu-mir-181b-5p	12.17	11.81	-0.36	0.0295
mmu-mir-380-3p	3.79	3.42	-0.37	0.0476
mmu-mir-146a-5p	9.59	9.2	-0.39	0.010
mmu-mir-125b-1-3p	8.53	8.12	-0.41	0.0066
mmu-mir-300-3p	7.74	7.32	-0.43	0.0269
mmu-mir-204-5p	10.22	9.77	-0.45	0.0241
mmu-mir-132-3p	9.32	8.8	-0.51	0.0361
mmu-mir-652-3p	8.14	7.63	-0.51	0.0081
mmu-mir-484	11.35	10.82	-0.52	0.0403
mmu-mir-130b-3p	6.07	5.53	-0.54	0.0228
mmu-mir-532-3p	7.79	7.13	-0.67	0.0143
mmu-mir-501-3p	8.95	8.27	-0.68	0.0118
mmu-mir-1843b-3p	7.36	6.61	-0.75	0.030
mmu-mir-221-3p	12.38	11.62	-0.76	0.0024
mmu-mir-146b-5p	11.42	10.65	-0.77	0.0173
mmu-mir-674-3p	8.95	8.09	-0.85	0.0117
mmu-mir-330-5p	5.6	4.74	-0.86	0.0021
mmu-mir-127-3p	14.31	13.44	-0.87	0.0448
mmu-mir-431-5p	7.51	6.58	-0.94	0.0293
mmu-mir-1249-3p	8.48	7.51	-0.97	0.0468
mmu-mir-342-3p	11.64	10.58	-1.06	0.0054
mmu-mir-212-3p	6.1	4.94	-1.16	0.0460
mmu-mir-1306-5p	5.13	3.84	-1.29	0.0386
mmu-mir-1964-3p	5.49	4.19	-1.3	0.0322
mmu-mir-222-3p	12.29	10.95	-1.34	0.0008
mmu-mir-874-3p	5.38	3.92	-1.46	0.0498
mmu-mir-5109	8.03	6.5	-1.53	0.005
mmu-mir-221-5p	7.89	6.27	-1.62	0.0126
mmu-mir-485-3p	6.22	4.4	-1.82	0.0042
mmu-mir-342-5p	6.35	3.66	-2.7	0.0010
